# Supplementary material for: Genome-Wide Association Study Uncovers Genomic Regions Associated with Coleoptile Length in a Worldwide Collection of Oat
Source: Genes (Basel). 2024 Mar 26;15(4):411. doi: 10.3390/genes15040411 (PMC11049438; doi:10.3390/genes15040411)
Supplement: Supplementary file 1 [file genes-15-00411-s001.zip]

Archive with 8 entries (8 files):
- Figure S1.jpg
- Figure S2.jpg
- Figure S3.jpg
- Figure S4.jpg
- Table S1.xlsx
- Table S2.xlsx
- Table S3.xlsx
- Table S4.xlsx
