# Supplementary material for: Genome-Wide Association Study Uncovers Genomic Regions Associated with Coleoptile Length in a Worldwide Collection of Oat
Source: Genes (Basel). 2024 Mar 26;15(4):411. doi: 10.3390/genes15040411 (PMC11049438; doi:10.3390/genes15040411)
Supplement: Supplementary file 1 [file genes-15-00411-s001.zip › Table S1.xlsx]

## Sheet: Sheet1
Supplementary Table 1. List of materials used in the present study and their coleoptile length collected in two independent experiments.
Accession/cultivar_name	Subregion	Origin a	Improvement	Grain_type	E1 b				E2
					Replicate_1	Replicate_2	Replicate_3	Mean	Replicate_1	Replicate_2	Replicate_3	Mean
OA1063-8	America	Canada	Cultivar	hulled	6.88	6.52	6.92	6.77	6.88	6.68	7	6.85
Oa1197-2	America	Canada	Cultivar	hulled	8.7	8.74	8.83	8.75	8.86	8.5	8.68	8.68
Cilla	Europe	Svalov, Sweden	Cultivar	hulled	6.6	5.9	6.53	6.34	6.37	6.4	6.47	6.41
Dominik(bauer)	Europe	Germany	Cultivar	hulled	6.9	6.8	7.13	6.94	7.13	7.17	7.53	7.28
Cherokee	America	Iowa, United States	Cultivar	hulled	6.42	6.54	6.5	6.49	6.54	6.38	6.72	6.55
UFRGS_881971	America	PortoAlegre, Brazil	Cultivar	hulled	6.34	6.52	6.58	6.48	6.26	6.48	6.42	6.39
Morton	America	North Dakota, United States	Cultivar	hulled	5.84	5.66	5.84	5.78	5.74	6	5.96	5.9
Alf	Europe	Germany	Cultivar	hulled	6.76	6.44	6.6	6.6	6.6	6.52	6.44	6.52
Ardo	Europe	Czech Republic	Cultivar	hulled	6.9	6.5	6.42	6.61	6.92	6.7	6.94	6.85
Bajka	Europe	Poland	Cultivar	hulled	6.16	6.3	6.04	6.17	6.18	6.18	5.98	6.11
Belle	Europe	Scotland, United Kingdom	Cultivar	hulled	5.96	5.92	5.84	5.91	5.84	5.88	5.96	5.89
AC Rigodon	America	Winnipeg, Canada	Cultivar	hulled	6.48	6.4	6.82	6.57	6.9	6.64	6.68	6.74
AC Belmont	America	Winnipeg, Canada	Cultivar	hulled	6.98	7.34	7.54	7.29	7.14	7.46	7.44	7.35
Birgitta	Europe	Sweden	Cultivar	hulled	5.3	6	5.75	5.68	5.66	5.83	5.98	5.81
Brawn	America	Illinois, United States	Cultivar	hulled	6.7	6.86	7.18	6.91	6.92	7.06	6.88	6.95
Doris	Europe	Sweden	Cultivar	hulless	6.4	6.5	6.05	6.32	6.23	6.03	6.2	6.15
Urano	America	Chile	Cultivar	hulled	7.14	6.86	6.46	6.82	7.3	7.28	6	6.86
Virma	Europe	Finland	Cultivar	hulled	6.75	7.17	7.33	7.05	7	7.03	7.03	7.02
Clinton	America	Aberdeen, United States	Cultivar	hulled	6.66	6.82	6.96	6.81	6.78	7.02	6.88	6.89
IL86-5698-3	America	Illinois, United States	Cultivar	hulled	6.07	6.23	6.03	6.11	5.9	5.83	6.03	5.92
Buckskin	America	Illinois, United States	Cultivar	hulled	6.9	6.96	6.96	6.94	7.28	6.82	7.3	7.12
Kaufmann	America	Canada	Cultivar	hulled	7.45	7.13	7.67	7.42	7.87	7.67	7.77	7.77
Leggett	America	Canada	Cultivar	hulled	6.42	6.3	6.5	6.41	6.42	6.44	6.38	6.41
MAM17-5	America	Wisconsin, United States	Cultivar	hulled	7.24	6.96	7.08	7.09	6.8	6.98	7.08	6.95
CDC ProFi	America	Canada	Cultivar	hulled	8.34	8.18	8.26	8.26	7.86	7.76	8.08	7.9
Florida 501	America	Florida, United States	Cultivar	hulled	7.5	7.78	7.5	7.59	7.22	7.78	7.44	7.48
CN 2915	Europe	Leningrad, Russian Federation	Landrace	hulled	6.27	6.63	6.87	6.59	5.97	7.23	6.33	6.51
CN 4851	Asia	Mongolia	Landrace	hulled	5.1	5.1	5.07	5.09	5.23	5.17	5.23	5.21
CN 4852	Asia	Mongolia	Landrace	hulled	5.5	5.43	5.9	5.58	5.7	5.93	5.53	5.72
CN 4853	Asia	Mongolia	Landrace	hulled	5.8	6.37	6.07	6.08	6.07	5.6	5.2	5.62
CN 4854	Asia	Mongolia	Landrace	hulled	6.24	6.44	6.28	6.32	6.08	5.9	5.88	5.96
CN 4855	Europe	Sakhalin, Russian Federation	Landrace	hulled	5.18	5.28	5.33	5.26	5.16	5.28	5.28	5.24
CN 4856	Asia	Mongolia	Landrace	hulled	5.22	4.82	5.22	5.09	5.04	5.14	5	5.06
CN 4857	Asia	Georgia	Landrace	hulled	5.86	5.5	5.98	5.76	6.3	6.18	5.58	6.05
CN 4865	Asia	Azerbaijan	Landrace	hulled	5.58	5.55	5.75	5.63	5.45	5.48	5.77	5.55
CN 4866	Asia	Azerbaijan	Landrace	hulled	6.48	6.44	6.32	6.41	6.44	6.28	6.38	6.37
CN 4867	Asia	Azerbaijan	Landrace	hulled	5.6	5.85	5.67	5.71	5.7	5.68	5.8	5.72
CN 2916	Europe	Leningrad, Russian Federation	Landrace	hulled	5.67	5.63	5.97	5.76	5.63	5.83	5.87	5.78
CN 4907	Asia	Kazakhstan	Cultivar	hulled	5.52	5.84	5.74	5.7	5.66	5.58	5.32	5.52
CN 4923	Asia	Mongolia	Landrace	hulled	5.66	5.92	5.93	5.83	5.94	5.9	6.1	5.98
CN 5192	Asia	Adana, Turkey	Landrace	hulled	6.08	5.9	6.2	6.05	6.15	6.1	6	6.09
CN 5195	Mediterranean	Madrid, Spain	Landrace	hulled	8.33	8.4	7.13	7.96	8	7.57	8.03	7.87
CN 5213	Mediterranean	Crete, Greece	Landrace	hulled	7.9	8.57	7.73	8.07	7.77	7.9	7.73	7.8
CN 5225	Europe	South Bohemia, Czech Republic	Landrace	hulled	4.7	6.48	6.63	5.87	6.75	7.05	6.67	6.84
CN 19194	Africa	Ethiopia	Landrace	hulled	6.5	6.6	5.87	6.32	6.07	6.57	6.57	6.4
CN 21952	Africa	Ethiopia	Landrace	hulled	5.68	5.88	6.08	5.88	5.7	6.02	5.58	5.8
CN 21955	Africa	Ethiopia	Landrace	hulled	6.43	7.13	7.07	6.88	7.07	5.4	6.17	6.21
CN 22319	Africa	MEKELE,Ethiopia	Landrace	hulled	7.26	7.58	7.4	7.41	7.68	7.52	7.38	7.54
CN 24942	Asia	Iran	Landrace	hulled	6.82	6.88	6.58	6.76	6.78	6.8	6.78	6.79
CN 25192	Asia	Bania, Syria	Landrace	hulled	6.84	7.28	7.28	7.13	6.74	6.74	6.64	6.71
CN 25195	Asia	Bania, Syria	Landrace	hulled	6.44	6.38	6.15	6.33	6.28	6.6	6.23	6.36
CN 25358	Mediterranean	Madrid, Spain	Landrace	hulled	7.5	7.65	7.53	7.56	7.75	7.88	7.53	7.72
CN 2918	Europe	Leningrad, Russian Federation	Landrace	hulled	6.03	6.13	6.6	6.26	6.57	6.53	6.4	6.5
CN 25359	Mediterranean	Madrid, Spain	Landrace	hulled	7.88	7.93	7.47	7.78	7.85	7.43	7.43	7.6
CN 25360	Mediterranean	Madrid, Spain	Landrace	hulled	7.2	7.1	7.06	7.12	7.4	7.2	7.12	7.24
CN 25362	Mediterranean	Madrid, Spain	Landrace	hulled	6.44	6.6	6.63	6.55	6.8	6.82	6.7	6.78
CN 25363	Mediterranean	Madrid, Spain	Landrace	hulled	6.24	6.64	6.73	6.52	6.6	7	7.08	6.88
CN 25370	Mediterranean	Madrid, Spain	Landrace	hulled	7.28	7.3	7.36	7.31	6.74	6.58	7.15	6.8
CN 25371	Mediterranean	Madrid, Spain	Landrace	hulled	8.4	8.02	8.66	8.36	8.62	8.5	8.3	8.47
CN 25411	Mediterranean	Spain	Landrace	hulled	6.34	6.56	6.08	6.34	6.18	6.58	6.38	6.36
CN 30340	Asia	Kazakhstan	Cultivar	hulled	6.15	6.8	6.6	6.51	6.4	6.27	7.03	6.55
CN 2919	Europe	Russian Federation	Landrace	hulled	7.82	7.96	7.75	7.85	7.46	7.73	8.03	7.72
CN 30536	Europe	Kirov, Russian Federation	Landrace	hulled	6.4	6.12	5.65	6.09	6.12	6	5.93	6.02
CN 51311	Europe	Bulgaria	Landrace	hulled	7.35	7.43	7.5	7.42	7.43	7.17	7.53	7.38
CN 53617	Asia	Tibet, China	Landrace	hulless	6.27	5.33	5.7	5.77	5.2	5.17	4.97	5.11
CN 55130	Europe	Bulgaria	Landrace	hulled	6.34	6.28	6.33	6.32	6.15	6.35	6.53	6.34
CN 57101	Mediterranean	Bosnia and Herzegovina	Landrace	hulled	5.72	5.52	6	5.75	5.98	5.78	5.54	5.77
CN 58157	Mediterranean	Morocco	Landrace	hulled	7.4	7.54	6.98	7.31	6.76	7.34	6.94	7.01
CN 2921	Mediterranean	Cyprus	Landrace	hulled	7.44	7.02	7.36	7.27	6.9	7.02	6.6	6.84
CN 58159	Mediterranean	Madrid, Spain	Landrace	hulled	7.34	7.32	7.38	7.35	7.56	7.34	6.72	7.21
CN 58178	Africa	Shewa, Ethiopia	Landrace	hulled	6.73	6.98	6.87	6.85	6.35	7.17	7.43	6.92
CN 58180	Africa	Gojam, Ethiopia	Landrace	hulled	6.96	6.76	6.92	6.88	6.66	6.84	6.74	6.75
CN 58181	Africa	Shewa, Ethiopia	Landrace	hulled	5.66	5.68	5.58	5.64	5.72	6.03	5.5	5.75
CN 58183	Africa	Gonder, Ethiopia	Landrace	hulled	7.38	7.4	7.06	7.28	7.26	7.46	6.94	7.22
CN 63495	Europe	Yvelines, France	Landrace	hulled	5.88	5.75	5.9	5.85	5.8	6.18	5.85	5.93
CN 63539	Asia	Uttar Pradesh, India	Landrace	hulled	7.12	7.32	6.85	7.11	7.36	7.3	7.1	7.26
CN 2922	Asia	Palestine	Landrace	hulled	7.44	7.33	7.25	7.35	7.34	7.35	7.25	7.32
CN 63693	Asia	Punjab, Pakistan	Landrace	hulled	7.2	7.26	6.8	7.09	6.88	6.54	6.58	6.67
CN 63695	Asia	Gujarat, India	Landrace	hulled	6.88	6.28	6.13	6.46	6.54	6.35	6.45	6.45
CN 63734	Europe	Austria	Landrace	hulled	5.97	6.43	6.17	6.19	5.8	6.5	6.37	6.22
CN 63760	Mediterranean	Krovodol, Croatia	Landrace	hulled	6.06	5.9	6.05	6.01	6.15	6.1	6.18	6.14
CN 63773	Mediterranean	Slavonska, Croatia	Landrace	hulled	6.22	6.1	6.14	6.15	6.24	5.84	6.04	6.04
CN 63779	Mediterranean	Bosnia and Herzegovina	Landrace	hulled	6.08	6.28	6.15	6.17	5.98	6.36	5.93	6.1
CN 63780	Mediterranean	Macedonia	Landrace	hulled	4.92	5.2	5.14	5.09	5.28	5.44	5.7	5.46
CN 63781	Mediterranean	Belje, Croatia	Landrace	hulled	6.68	6.5	6.5	6.56	6.48	6.55	6.57	6.53
CN 2925	Mediterranean	Emilia-Romagna, Italy	Landrace	hulled	6.33	6.43	6.73	6.5	5.7	6.33	6.37	6.13
CN 63785	Mediterranean	Belje, Croatia	Landrace	hulled	6.3	6.3	6.46	6.35	6.42	6.14	6.18	6.25
CN 63801	Europe	Austria	Cultivar	hulled	5.63	5.5	5.5	5.54	5.53	6	6.13	5.89
CN 63867	Mediterranean	Tunisia	Landrace	hulled	7.83	7.9	7.43	7.72	7.3	7.93	6.43	7.22
CN 64078	Asia	Kandahar, Afghanistan	Landrace	hulled	6.18	5.97	5.83	6.01	6.18	5.77	5.73	5.92
CN 2927	America	Mexico	Landrace	hulled	7.18	6.9	6.96	7.01	6.76	7.22	7.12	7.03
CN 64166	Europe	Cote-d'Or, France	Landrace	hulled	6.53	6.6	6.27	6.47	6.47	6.37	6.4	6.41
CN 64246	Mediterranean	Bosnia and Herzegovina	Landrace	hulled	6.33	6.68	6.77	6.57	6.03	6.5	6.3	6.25
CN 64248	Mediterranean	Bosnia and Herzegovina	Landrace	hulled	7.3	7.13	7.23	7.23	7.08	7.37	5.97	6.83
CN 64252	Mediterranean	Bosnia and Herzegovina	Landrace	hulled	6.17	6.4	6.53	6.37	5.9	6.5	6.27	6.22
CN 64259	Mediterranean	Bosnia and Herzegovina	Landrace	hulled	6.26	6.23	6.25	6.25	6.45	6.15	6.1	6.23
CN 64260	Mediterranean	Bosnia and Herzegovina	Landrace	hulled	5.4	5.38	5.13	5.32	5.48	5.43	5.47	5.45
CN 64265	Europe	Austria	Cultivar	hulled	6.78	6.66	6.73	6.72	6.9	6.83	6.93	6.88
CN 64285	Asia	Palestine	Landrace	hulled	7.8	7.18	7.3	7.44	7.73	7.5	7.53	7.59
CN 2928	America	Mexico	Landrace	hulled	6.46	6.43	6.85	6.57	6.85	7.28	7.05	7.06
CN 64286	Mediterranean	Italy	Landrace	hulled	7.54	7.36	7.58	7.49	7.4	7.54	7.32	7.42
CN 64287	Asia	Palestine	Landrace	hulled	6.47	6.1	6.4	6.32	5.63	5.83	5.87	5.78
CN 64290	Mediterranean	Alger, Algeria	Landrace	hulled	7.4	7.48	7.48	7.45	7.32	7.5	7.54	7.45
CN 64291	Mediterranean	Orleanville, Algeria	Landrace	hulled	7.06	7.38	7.3	7.25	7.02	7.3	6.9	7.07
CN 64292	Mediterranean	Tunisia	Landrace	hulled	6.44	6.3	6.6	6.44	6.4	6.72	6.7	6.6
CN 64293	Mediterranean	Tunisia	Landrace	hulled	7.05	6.9	7.07	7.01	7.28	7.33	6.97	7.2
CN 64295	Mediterranean	Tunisia	Landrace	hulled	6.7	6.52	6.64	6.62	6.84	6.9	6.28	6.67
CN 64296	Asia	Syria	Landrace	hulled	6.78	7.28	6.93	7	6.84	6.9	7.28	6.99
CN 64297	Asia	Syria	Landrace	hulled	6.48	6.64	6.48	6.53	6.44	6.08	6.25	6.26
CN 64298	Mediterranean	Aegean Islands, Greece	Landrace	hulled	6.68	6.94	7.12	6.91	6.98	6.72	6.54	6.75
CN 2932	Europe	Bulgaria	Landrace	hulled	6.16	6.32	5.93	6.15	6.4	6.14	6.45	6.32
CN 64299	Mediterranean	Cyprus	Landrace	hulled	6.66	6.3	6.55	6.52	7.08	7.25	7.3	7.2
CN 64300	Mediterranean	Cyprus	Landrace	hulled	6.92	7.18	6.94	7.01	6.66	7	6.73	6.8
CN 64301	Mediterranean	Almeria, Spain	Landrace	hulled	6.87	7	6.87	6.91	7.03	6.2	6.9	6.71
CN 64303	Mediterranean	Portugal	Landrace	hulled	6.44	6.22	5.65	6.14	6.38	6.26	6.4	6.34
CN 64307	Mediterranean	Crete, Greece	Landrace	hulled	7.13	6.67	6.8	6.87	6.53	6.87	6.6	6.67
CN 64309	Mediterranean	Cyprus	Landrace	hulled	6.26	6.76	6.72	6.58	6.64	7.38	7.66	7.23
CN 64311	Mediterranean	Algeria	Landrace	hulled	8	8.18	7.78	7.98	8	8.08	6.23	7.43
CN 2937	Asia	Rajasthan, India	Landrace	hulled	6.35	6.45	6.35	6.38	7.33	6.43	5.6	6.45
CN 64313	Mediterranean	Aegean Islands, Greece	Landrace	hulled	7.87	7.43	7.47	7.59	6.9	7.5	7.53	7.31
CN 64314	Asia	Azerbaijan	Cultivar	hulled	6.6	6.6	6.8	6.67	6.38	6.63	6.78	6.59
CN 64315	Asia	Turkey	Landrace	hulled	5.96	5.8	5.78	5.85	6.1	6.1	5.65	5.97
CN 64326	Asia	Mongolia	Landrace	hulled	6	6.48	5.58	6.02	6	6	5.93	5.98
CN 64327	Asia	Mongolia	Landrace	hulled	6.03	6.07	5.93	6.01	5.43	5.43	5.9	5.59
CN 64355	Europe	Bashkortostan, Russian Federation	Landrace	hulled	6.58	6.25	6.2	6.35	6.2	6.2	6.27	6.22
CN 64356	Europe	Tatarstan, Russian Federation	Landrace	hulled	4.83	5.1	4.97	4.97	4.9	5.03	5.1	5.01
CN 64359	Europe	Zakarpatska, Ukraine	Landrace	hulled	6.18	6.18	6.43	6.26	6.23	6.15	6.5	6.27
CN 64366	Asia	Armenia	Landrace	hulled	6.08	6	5.9	6	5.93	5.87	4.4	5.45
CN 64371	Europe	Chernivtsi, Ukraine	Landrace	hulled	5.85	7	6.57	6.41	6.23	6.13	6.1	6.16
CN 2941	Asia	Antalya, Turkey	Landrace	hulled	7.18	7	7.03	7.08	7.33	6.87	7.67	7.29
CN 64401	Asia	Konya, Turkey	Landrace	hulled	7.18	6.73	7.15	7.02	7	6.55	5.68	6.41
CN 64404	Europe	Dagestan, Russian Federation	Landrace	hulled	6.72	7	7.15	6.94	6.84	6.52	7.18	6.82
CN 64410	Europe	Minsk, Belarus	Cultivar	hulled	6.43	6.53	5.93	6.3	5.63	5.73	4.5	5.29
CN 64411	Europe	Minsk, Belarus	Cultivar	hulled	6.06	6.14	5.82	6.01	6.08	5.28	5.18	5.54
CN 64455	Mediterranean	Croatia	Landrace	hulled	6.88	6.98	6.85	6.9	6.72	6.9	6.85	6.82
CN 64525	Mediterranean	Thrace, Greece	Landrace	hulled	6.3	5.73	6.07	6.03	6.23	4.2	4.23	5.02
CN 2945	Asia	Mugla, Turkey	Landrace	hulled	7.03	7.27	7.17	7.16	6.7	6.8	6.87	6.79
CN 64528	Mediterranean	Macedonia	Landrace	hulled	5.93	6.05	6.43	6.13	6.28	7.03	6.38	6.56
CN 64529	Mediterranean	Macedonia	Landrace	hulled	6.1	5.73	6.17	6	5.5	6.17	6	5.89
CN 64534	Mediterranean	Croatia	Landrace	hulled	6.62	6.98	7.05	6.86	6.84	7.43	7.2	7.13
CN 64535	Mediterranean	Croatia	Landrace	hulled	5.4	5.87	5.5	5.57	6.13	5.57	6.07	5.92
CN 64577	Europe	Brest, Belarus	Landrace	hulled	6	5.9	5.83	5.91	5.13	5.67	5.7	5.5
CN 64580	Europe	Zakarpatska, Ukraine	Landrace	hulled	6.63	6.5	6.68	6.6	6.75	6.53	6.35	6.54
CN 64654	Asia	North-West Frontier, Pakistan	Landrace	hulled	5.26	5.82	5.8	5.63	5.46	5.54	5.56	5.52
CN 64661	Africa	Ethiopia	Landrace	hulled	7.8	7.34	7.75	7.62	7.64	7.88	7.83	7.77
CN 64934	Europe	Czech Republic	Cultivar	hulled	6.18	6.28	6.18	6.21	6.33	6.1	5.9	6.13
CN 2952	Asia	Bursa, Turkey	Landrace	hulled	6.2	6	5.9	6.05	5.8	5.93	4.53	5.42
CN 65000	Mediterranean	Basar Kavai,Albania	Landrace	hulled	7.1	7.18	7.14	7.14	7.42	7.38	7.46	7.42
CN 65005	Mediterranean	Albania	Landrace	hulled	7.4	7	7.87	7.42	7.65	7.13	7.4	7.42
CN 65027	Mediterranean	Shen Vasil, Albania	Landrace	hulled	7.16	7.12	7.43	7.22	7.72	7.23	6.73	7.26
CN 2953	Asia	Icel, Turkey	Landrace	hulled	4.7	4.67	4.73	4.7	4.93	4.47	4.57	4.66
CN 65057	Mediterranean	Epirus, Greece	Landrace	hulled	6.36	6.62	6.73	6.56	6.3	6.43	6.38	6.36
CN 65060	Mediterranean	Prizren,Albania	Landrace	hulled	6.3	6.5	7.03	6.61	6.47	5.93	5.87	6.09
CN 65097	Asia	Hindukush, Afghanistan	Landrace	hulled	5.93	5.93	5.57	5.81	6.03	5.83	5.93	5.93
CN 65125	Asia	Hindukush, Afghanistan	Landrace	hulled	6.58	6.4	6.63	6.53	6.3	6.55	6.4	6.42
CN 65156	Asia	Hindukush, Afghanistan	Landrace	hulled	6.6	6	6.48	6.38	6.63	6.15	6.03	6.27
CN 2954	Asia	Adana, Turkey	Landrace	hulled	5.73	5.73	5.75	5.73	5.8	3.98	4.73	4.85
CN 65487	Europe	Krym, Ukraine	Landrace	hulled	6.2	6.35	6.45	6.33	5.93	6.28	6	6.07
CN 65517	Europe	Moldova	Landrace	hulled	5.14	5.48	5.48	5.37	5.44	5.5	5.3	5.41
CN 65718	Asia	Israel	Landrace	hulled	7.43	7.53	7.33	7.43	7.57	7.37	7.23	7.39
CN 69522	Africa	Dejen,Ethiopia	Landrace	hulled	6.83	7.13	6.93	6.97	6.67	6.53	6.9	6.7
CN 72400	Mediterranean	Caradje-Gaccko,Bosnia and Herzegovina	Landrace	hulled	6.53	6.6	6.67	6.6	6.73	6.27	6.57	6.52
CN 72402	Mediterranean	Caradje-Gaccko,Bosnia and Herzegovina	Landrace	hulled	6.54	6.5	6.58	6.54	6.66	6.56	6.48	6.57
CN 72403	Mediterranean	Cule Faxlagica-Gacco,Bosnia and Herzegovina	Landrace	hulled	6.26	6.42	6.48	6.39	6.32	6.34	6.54	6.4
CN 3076	Mediterranean	Cyprus	Landrace	hulled	6.33	6.67	5.83	6.28	6.2	6.1	6.6	6.3
CN 72404	Mediterranean	Drina i Foca,Bosnia and Herzegovina	Landrace	hulled	6.78	6.5	6.93	6.73	6.85	7.1	6.88	6.94
CN 72406	Mediterranean	Cajnice,Bosnia and Herzegovina	Landrace	hulled	6.18	6.4	6.2	6.26	6.13	5.75	6	5.95
CN 72413	Mediterranean	Vlahovica Cosanice,Bosnia and Herzegovina	Landrace	hulled	6.7	6.86	6.36	6.64	6.3	6.5	6.5	6.43
CN 72458	Mediterranean	Zvornic,Bosnia and Herzegovina	Landrace	hulled	6.38	5.72	5.95	6.02	6.44	6.23	6.28	6.32
CN 72471	Mediterranean	Crupanj,Bosnia and Herzegovina	Landrace	hulled	6.7	5.83	5.9	6.14	5.07	5.87	5.1	5.34
CN 73607	Mediterranean	Sharqiya, Egypt	Landrace	hulled	6.28	6.62	6.5	6.47	6.26	6.22	6.6	6.34
CN 3080	Asia	Mugla, Turkey	Landrace	hulled	8	8.1	7.97	8.03	7.93	8.13	7.93	7.99
CN 73610	Mediterranean	Egypt	Landrace	hulled	7.86	7.9	8.14	7.97	7.5	7.82	7.82	7.71
CN 75855	Mediterranean	Macedonia	Landrace	hulled	7.4	8	8.07	7.82	8	7.83	8.27	8.03
CN 79332	Europe	Poland	Landrace	hulless	5.3	5.33	4.43	5.02	4.87	5.37	5.53	5.26
CN 3082	Mediterranean	Fes, Morocco	Landrace	hulled	7.55	8.13	7.33	7.66	8.1	7.6	7.93	7.9
CN 88349	Asia	Gansu, China	Landrace	hulled	6.46	7.04	6.4	6.63	6.72	6.54	6.22	6.49
CN 88350	Asia	Gansu, China	Landrace	hulled	6.55	6.23	6.4	6.41	6.53	6.43	6.5	6.49
CN 88418	Asia	Liaoning, China	Landrace	hulled	6.2	6.6	6.63	6.48	6.27	6.3	6.83	6.47
CN 88500	Asia	Heilongjiang, China	Landrace	hulled	4.3	5.67	5.53	5.17	6.13	6.2	5.97	6.1
CN 88706	Asia	Inner Mongolia, China	Landrace	hulled	6.58	6.5	6.48	6.52	6.2	6.3	5.96	6.15
CN 88717	Asia	Bihar, India	Landrace	hulled	6.62	6.68	6.66	6.65	6.52	6.48	6.76	6.59
CN 88731	Europe	Krakow, Poland	Landrace	hulless	5.27	5.57	5.83	5.56	5.67	5.4	5.23	5.43
CN 88829	Mediterranean	Morocco	Landrace	hulled	6.34	6.18	6.46	6.33	6.5	6.14	6.48	6.36
CN 88830	Asia	Syria	Landrace	hulled	6.77	6.87	6.27	6.63	6.33	6.97	6.73	6.68
CN 88831	Mediterranean	Spain	Landrace	hulled	6.3	6.3	6.63	6.41	6.07	6.23	6.37	6.22
CN 88832	Mediterranean	Cyprus	Landrace	hulled	7.1	7.08	7.7	7.29	7.25	7.08	7.53	7.26
CN 3090	Africa	Gojam, Ethiopia	Landrace	hulled	6.04	6.44	6.84	6.44	6.88	7.14	6.93	6.99
CN 88873	America	Mexico	Landrace	hulled	7.1	6.74	6.96	6.93	6.98	6.44	6.94	6.79
CN 88876	America	Mexico	Landrace	hulled	6.38	6.25	6.2	6.28	6.93	6.83	7	6.92
CN 88877	America	Mexico	Landrace	hulled	6.23	5.77	6.33	6.11	6.27	5.9	5.57	5.91
CN 88921	Asia	Tamil Nadu, India	Landrace	hulled	7.4	7.5	8.07	7.66	7.9	8.2	7.5	7.87
CN 88922	Asia	Tamil Nadu, India	Landrace	hulled	5.63	5.67	5.47	5.59	5.3	5.2	5.4	5.3
CN 90170	Europe	Krakow, Poland	Landrace	hulled	5.8	5.6	5.53	5.65	5.64	5.6	5.73	5.65
CN 90184	Mediterranean	Madrid, Spain	Landrace	hulled	6.5	6.23	6.3	6.34	6.3	6.23	6.37	6.3
CN 90403	Asia	Tomogaon,Iran	Landrace	hulled	6.07	5.6	5.53	5.73	5.57	5.63	5.67	5.62
CN 90438	America	Mexico	Landrace	hulled	6.9	6.77	7.53	7.07	7.03	6.67	7	6.9
CN 90439	America	Puebla, Mexico	Landrace	hulled	7.16	7.14	6.98	7.09	7.34	7.12	7.52	7.33
CN 90473	Asia	Tamil Nadu, India	Landrace	hulled	6.82	7.06	6.84	6.91	6.88	6.84	7.08	6.92
CN 106537	Asia	Azerbaijan	Cultivar	hulled	7.2	7.08	7.3	7.18	7.08	6.2	6.87	6.7
CN 106538	Asia	Azerbaijan	Cultivar	hulled	6.54	6.4	6.8	6.58	6.58	6.88	7.13	6.84
CN 106551	Europe	Bulgaria	Landrace	hulled	6.8	6.85	7.1	6.9	7.3	7.25	7.1	7.23
CN 3094	Europe	Yvelines, France	Landrace	hulled	6.46	6.24	6.3	6.33	6.86	6.62	6.7	6.73
CN 106556	Europe	Bulgaria	Landrace	hulled	5.8	5.97	6.53	6.1	5.8	6.2	6.33	6.11
CN 106560	Mediterranean	Greece	Landrace	hulled	5.15	6.7	7	6.22	6.5	6.9	6.6	6.67
CN 106562	Africa	South Africa	Landrace	hulled	6.78	6.7	6.65	6.71	6.96	6.86	6.73	6.86
CN 106567	Africa	Uganda	Landrace	hulled	5.8	5.6	5.37	5.59	5.43	5.5	5.23	5.39
CN 3095	Asia	Adana, Turkey	Landrace	hulled	6.98	7.7	7.23	7.28	7.84	7.6	7.6	7.69
CN 106580	America	Peru	Landrace	hulled	4.53	5.1	5.47	5.03	5.7	5.67	5.97	5.78
CN 106602	America	Bolivia	Landrace	hulled	5.88	5.83	5.93	5.88	5.8	5.77	5.93	5.83
CN 112158	Mediterranean	Greece	Landrace	hulled	7.08	6.92	6.28	6.79	6.32	6.65	6.33	6.42
CN 3101	Asia	Ankara, Turkey	Landrace	hulled	6.92	7.12	7.5	7.16	6.3	6.85	6.45	6.52
CN 113588	Asia	Kuria Muria Islands, Oman	Landrace	hulled	7.08	7.3	7.2	7.18	7.3	7	6.63	6.98
CN 113589	Asia	Kuria Muria Islands, Oman	Landrace	hulled	8.14	8.04	8.18	8.12	7.56	7.94	8.04	7.85
CN 113590	Asia	Kuria Muria Islands, Oman	Landrace	hulled	6.32	6.48	6.85	6.53	6.28	6.33	6.58	6.38
CN 3103	Asia	Istanbul, Turkey	Landrace	hulled	5.82	5.96	6	5.92	6.2	6.14	6.33	6.21
CN 3104	Asia	Istanbul, Turkey	Landrace	hulled	6.64	7.05	7.03	6.88	6.74	6.8	6.5	6.68
CN 3105	Asia	Istanbul, Turkey	Landrace	hulled	6.93	6.6	6.7	6.76	6.67	6.6	6.5	6.59
CN 3106	Asia	Konya, Turkey	Landrace	hulled	6.25	6.23	5.9	6.15	6.48	6.38	5.6	6.2
CN 3116	Africa	Kefa, Ethiopia	Landrace	hulled	7.17	6.97	6.87	7	6.63	6.77	6.43	6.61
CN 3124	Asia	Ankara, Turkey	Landrace	hulled	6.7	6.58	6.73	6.66	5.66	5.3	5.93	5.63
CN 3147	Asia	Adana, Turkey	Landrace	hulled	5.65	5.6	5.38	5.54	5.63	5.43	5.07	5.4
CN 3152	Asia	Turkey	Landrace	hulled	6.98	7.13	6.93	7.01	7.06	7.45	7.08	7.18
CN 3153	Asia	Turkey	Landrace	hulled	7.02	6.96	6.88	6.95	6.88	6.74	6.72	6.78
CN 3161	Mediterranean	Libya	Landrace	hulled	8.22	7.96	7.84	8.01	7.86	7.64	7.76	7.75
CN 3163	Mediterranean	Crete, Greece	Landrace	hulled	6.45	6.7	6.13	6.43	6.27	6.37	6.47	6.37
CN 3165	Mediterranean	Cyprus	Landrace	hulled	6.76	6.7	6.65	6.71	6.68	6.28	4.7	5.95
CN 3166	Asia	Syria	Landrace	hulled	5.98	6.13	6.47	6.16	5.98	6.55	5.97	6.18
CN 3168	Asia	Turkey	Landrace	hulled	6.35	6.77	6.23	6.44	6.37	6.6	6.7	6.56
CN 3169	Asia	Aydin, Turkey	Landrace	hulled	7.63	7.67	7.83	7.71	7.77	7.67	7.9	7.78
CN 3170	Mediterranean	Calabria, Italy	Landrace	hulled	6.94	6.8	6.68	6.81	6.66	6.68	6.58	6.64
CN 3171	Mediterranean	Calabria, Italy	Landrace	hulled	6.84	7.18	7.08	7.03	6.96	7.08	6.78	6.94
CN 3175	Mediterranean	Kolonje, Albania	Landrace	hulled	6.6	7.17	6.97	6.88	6.88	6.77	6.47	6.72
CN 3183	Europe	Odesa, Ukraine	Landrace	hulled	6.65	7.13	7.13	6.95	7	7.1	7.47	7.16
CN 3184	Europe	Moldova	Landrace	hulled	5.8	5.88	5.9	5.85	5.83	5.95	6.17	5.96
CN 3186	Europe	Romania	Landrace	hulled	6.74	6.08	6.52	6.45	6	6.14	6.35	6.15
CN 2861	Europe	Saxony-Anhalt, Germany	Landrace	hulled	7.35	7.37	7.4	7.37	7.43	6.47	7	7.01
CN 3191	Africa	Ethiopia	Landrace	hulled	7.12	7.3	6.98	7.14	7.32	7.35	7.05	7.25
CN 4364	Europe	Kherson, Ukraine	Landrace	hulled	5.66	6.3	5.88	5.92	5.98	6.2	5.2	5.81
CN 2898	Mediterranean	Morocco	Landrace	hulled	7.35	6.93	7.4	7.24	7.68	7.6	7.4	7.57
CN 4833	Asia	Georgia	Landrace	hulled	5.62	5.52	5.86	5.67	5.72	5.72	5.8	5.75
CN 2899	Mediterranean	Morocco	Landrace	hulled	7.38	8.43	8.5	8.05	8.25	7.83	8.1	8.06
CN 4844	Europe	Primorye, Russian Federation	Landrace	hulled	5.7	5.7	5.4	5.6	5.27	5.57	5.57	5.47
a Clutivar (breeding lines) originating from a specific breeding program, regardless of ancestry, were deemed to originate from the geographic location of the program. b E1 and E2 represent two independent experiments, respectively.
