# Supplementary material for: Genome-Wide Association Study Uncovers Genomic Regions Associated with Coleoptile Length in a Worldwide Collection of Oat
Source: Genes (Basel). 2024 Mar 26;15(4):411. doi: 10.3390/genes15040411 (PMC11049438; doi:10.3390/genes15040411)
Supplement: Supplementary file 1 [file genes-15-00411-s001.zip › Table S2.xlsx]

## Sheet: Sheet1
Table S2. List of QTLs that were significantly associated with coleoptile length in two independent experiments
QTL Name	Marker	Chromosome	Position (Mb)	Allele a	E1		E2
					-Log10(p)	R2 (%)	-Log10(p)	R2 (%)
QCL-1A.1	S1A_295026052	1A	295.03	A/G	3.72	8.11	3.82	8.35
QCL-1A.2	S1A_338202100	1A	338.2	G/A	-	-	3.04	6.64
QCL-1D.1	S1D_38632063	1D	38.63	A/G	3.54	7.64	3.16	6.83
QCL-1D.2	S1D_49143792	1D	49.14	G/A	3.37	7.77	3.51	8.05
QCL-1D.3	S1D_68364092	1D	68.36	C/T	-	-	3.47	7.34
QCL-1D.4	S1D_151952392	1D	151.95	C/T	3.26	6.97	-	-
QCL-1D.5	S1D_180046647	1D	180.05	G/C	3.36	7.09	3.05	6.44
	S1D_180046702	1D	180.05	G/A	3.43	7.42	3.09	6.43
QCL-2D.1	S2D_170568425	2D	170.57	T/C	-	-	3	6.33
QCL-2D.2	S2D_211529266	2D	211.53	C/T	3.19	6.62	-	-
QCL-3A.1	S3A_237385943	3A	237.39	G/A	3.21	8.75	-	-
QCL-3A.2	S3A_393467573	3A	393.47	G/A	-	-	3.52	8.38
QCL-3C.1	S3C_239438384	3C	239.44	C/T	3.32	7.36	-	-
QCL-3D.1	S3D_384367397	3D	384.37	A/C	3.01	7.32	-	-
QCL-4A.1	S4A_372095681	4A	372.1	G/T	3.1	7.2	-	-
QCL-4C.1	S4C_36128238	4C	36.13	A/C	4.38	10.07	3.25	7.3
QCL-4C.2	S4C_172672160	4C	172.67	C/T	3.28	7.19	-	-
QCL-4C.3	S4C_188759073	4C	188.76	G/A	-	-	3.02	6.42
QCL-4C.4	S4C_191228163	4C	191.23	C/T	-	-	3.2	7.32
QCL-4C.5	S4C_215416284	4C	215.42	G/C	3.16	6.64	-	-
QCL-4C.6	S4C_217257342	4C	217.26	A/G	-	-	3.2	6.69
QCL-4C.7	S4C_227543741	4C	227.54	G/A	3.23	6.94	-	-
QCL-4C.8	S4C_605017508	4C	605.02	C/T	-	-	3.04	6.38
QCL-4D.1	S4D_333703105	4D	333.7	G/C	3.06	6.62	-	-
QCL-4D.2	S4D_350378493	4D	350.38	C/T	3.53	8.07	3.31	7.69
QCL-5A.1	S5A_121089365	5A	121.09	G/A	3.66	8.2	-	-
QCL-5A.2	S5A_197512338	5A	197.51	C/T	3.02	6.49	-	-
	S5A_197709698	5A	197.71	C/T	3.42	7.86	-	-
QCL-5A.3	S5A_364146286	5A	364.15	G/A	-	-	3.25	7.42
QCL-5C.1	S5C_14068075	5C	14.07	A/G	3.22	7.14	-	-
QCL-5C.2	S5C_423745899	5C	423.75	C/A	3.03	6.52	-	-
QCL-7C.1	S7C_205907873	7C	205.91	G/A	3.01	6.3	-	-
QCL-7C.2	S7C_346229633	7C	346.23	G/A	3.06	6.71		-
QCL-7C.3	S7C_424397073	7C	424.4	C/A	3.6	8.01	-	-
a favorable alleles are in bold.
