# Supplementary material for: Genome-Wide Association Study Uncovers Genomic Regions Associated with Coleoptile Length in a Worldwide Collection of Oat
Source: Genes (Basel). 2024 Mar 26;15(4):411. doi: 10.3390/genes15040411 (PMC11049438; doi:10.3390/genes15040411)
Supplement: Supplementary file 1 [file genes-15-00411-s001.zip › Table S3.xlsx]

## Sheet: Sheet1
Table S3. The genes inside the 2.29 Mb region on each side of the seven stable QTLs
Gene_ID	Chromosome	Start (bp)	End (bp)	Description
A.satnudSFS1A01G005219	chr1A	292730799	292731101	XP_020198629.1 dehydration-responsive element-binding protein 1E-like [Aegilops tauschii subsp. tauschii]
A.satnudSFS1A01G005218	chr1A	292783968	292786014	BAJ87016.1 predicted protein [Hordeum vulgare subsp. vulgare]
A.satnudSFS1A01G005217	chr1A	292786744	292788716	XP_020186667.1 ankyrin repeat domain-containing protein 6 [Aegilops tauschii subsp. tauschii]
A.satnudSFS1A01G005216	chr1A	292805678	292808074	XP_020149177.1 urea-proton symporter DUR3 [Aegilops tauschii subsp. tauschii]
A.satnudSFS1A01G005215	chr1A	292901682	292907318	XP_003573765.1 cyclin-dependent kinase E-1 [Brachypodium distachyon]
A.satnudSFS1A01G005214	chr1A	292911347	292912675	BAK05957.1 predicted protein [Hordeum vulgare subsp. vulgare]
A.satnudSFS1A01G005213	chr1A	292913449	292913961	BAJ91254.1 predicted protein [Hordeum vulgare subsp. vulgare]
A.satnudSFS1A01G005212	chr1A	292914594	292917172	XP_020159317.1 ADP-ribosylation factor-like [Aegilops tauschii subsp. tauschii]
A.satnudSFS1A01G005211	chr1A	292953105	292955037	XP_020159326.1 uncharacterized protein LOC109744571 [Aegilops tauschii subsp. tauschii]
A.satnudSFS1A01G005210	chr1A	293029960	293033298	XP_020159326.1 uncharacterized protein LOC109744571 [Aegilops tauschii subsp. tauschii]
A.satnudSFS1A01G005209	chr1A	293050866	293052856	XP_020159327.1 uncharacterized protein LOC109744572 [Aegilops tauschii subsp. tauschii]
A.satnudSFS1A01G005208	chr1A	293054056	293055224	EMS55134.1 putative WRKY transcription factor 35 [Triticum urartu]
A.satnudSFS1A01G005207	chr1A	293078590	293081023	XP_020159324.1 probable NADH dehydrogenase [ubiquinone] 1 alpha subcomplex subunit 12 [Aegilops tauschii subsp. tauschii]
A.satnudSFS1A01G005206	chr1A	293081946	293085378	BAJ88105.1 predicted protein [Hordeum vulgare subsp. vulgare]
A.satnudSFS1A01G005205	chr1A	293086915	293089169	XP_020159329.1 cytochrome P450 85A1-like [Aegilops tauschii subsp. tauschii]
A.satnudSFS1A01G005204	chr1A	293221559	293222800	XP_020181633.1 probable sarcosine oxidase [Aegilops tauschii subsp. tauschii]
A.satnudSFS1A01G005203	chr1A	293240450	293243877	EMS45661.1 hypothetical protein TRIUR3_34508 [Triticum urartu]
A.satnudSFS1A01G005202	chr1A	293274382	293279220	XP_003574401.1 CSC1-like protein At1g32090 [Brachypodium distachyon]
A.satnudSFS1A01G005201	chr1A	293305582	293313287	XP_020198833.1 4-coumarate--CoA ligase-like 3 [Aegilops tauschii subsp. tauschii]
A.satnudSFS1A01G005200	chr1A	293315749	293317798	XP_020198835.1 choline-phosphate cytidylyltransferase 2-like [Aegilops tauschii subsp. tauschii]
A.satnudSFS1A01G005199	chr1A	293318762	293320775	XP_020198834.1 plastidal glycolate/glycerate translocator 1, chloroplastic [Aegilops tauschii subsp. tauschii]
A.satnudSFS1A01G005198	chr1A	293411912	293414312	XP_003572135.2 plastidal glycolate/glycerate translocator 1, chloroplastic [Brachypodium distachyon]
A.satnudSFS1A01G005197	chr1A	293427172	293427674	XP_003561388.1 basic blue protein [Brachypodium distachyon]
A.satnudSFS1A01G005196	chr1A	293453241	293454678	XP_020198836.1 uncharacterized protein LOC109784649 [Aegilops tauschii subsp. tauschii]
A.satnudSFS1A01G005195	chr1A	293620019	293622965	XP_020198842.1 26S proteasome non-ATPase regulatory subunit 13 homolog B-like [Aegilops tauschii subsp. tauschii]
A.satnudSFS1A01G005194	chr1A	293624392	293626269	XP_020198845.1 putative pentatricopeptide repeat-containing protein At1g16830 [Aegilops tauschii subsp. tauschii]
A.satnudSFS1A01G005193	chr1A	293627563	293631793	XP_020198844.1 cellulose synthase-like protein D1 [Aegilops tauschii subsp. tauschii]
A.satnudSFS1A01G005192	chr1A	293714627	293715230	-
A.satnudSFS1A01G005191	chr1A	293760111	293762893	BAK02540.1 predicted protein [Hordeum vulgare subsp. vulgare]
A.satnudSFS1A01G005190	chr1A	293791016	293799523	SPT19029.1 unnamed protein product [Triticum aestivum]
A.satnudSFS1A01G005189	chr1A	293799578	293799934	-
A.satnudSFS1A01G005188	chr1A	293849073	293851557	ACS13756.1 xyloglucan xyloglucosyl transferase [Hordeum vulgare]
A.satnudSFS1A01G005187	chr1A	293945925	293952053	XP_024316791.1 lysine-specific demethylase JMJ706 isoform X1 [Brachypodium distachyon]
A.satnudSFS1A01G005186	chr1A	293952937	293956245	XP_020198852.1 probable inactive shikimate kinase like 2, chloroplastic [Aegilops tauschii subsp. tauschii]
A.satnudSFS1A01G005185	chr1A	293956780	293959558	EMS48695.1 hypothetical protein TRIUR3_22494 [Triticum urartu]
A.satnudSFS1A01G005184	chr1A	294070738	294079702	XP_003574382.1 glycerol-3-phosphate acyltransferase, chloroplastic [Brachypodium distachyon]
A.satnudSFS1A01G005183	chr1A	294239794	294242184	XP_003574385.1 cinnamoyl-CoA reductase-like SNL6 [Brachypodium distachyon]
A.satnudSFS1A01G005182	chr1A	294243497	294247547	BAK04078.1 predicted protein [Hordeum vulgare subsp. vulgare]
A.satnudSFS1A01G005181	chr1A	294335594	294346167	XP_020174090.1 protein NRT1/ PTR FAMILY 5.2-like [Aegilops tauschii subsp. tauschii]
A.satnudSFS1A01G005180	chr1A	294439763	294440665	BAJ93046.1 predicted protein, partial [Hordeum vulgare subsp. vulgare]
A.satnudSFS1A01G005179	chr1A	294574359	294574799	XP_002467612.1 glutathione S-transferase T3 [Sorghum bicolor]
A.satnudSFS1A01G005178	chr1A	294602460	294604130	EMS66865.1 hypothetical protein TRIUR3_34788 [Triticum urartu]
A.satnudSFS1A01G005177	chr1A	294645864	294646682	BAJ99660.1 predicted protein [Hordeum vulgare subsp. vulgare]
A.satnudSFS1A01G005176	chr1A	294764561	294765586	XP_020165588.1 inositol-tetrakisphosphate 1-kinase 5 [Aegilops tauschii subsp. tauschii]
A.satnudSFS1A01G005175	chr1A	294774482	294775588	PNT74047.1 hypothetical protein BRADI_1g06882v3 [Brachypodium distachyon]
A.satnudSFS1A01G005174	chr1A	294781960	294782371	XP_020165584.1 NADH dehydrogenase [ubiquinone] 1 beta subcomplex subunit 10-B-like [Aegilops tauschii subsp. tauschii]
A.satnudSFS1A01G005173	chr1A	294786954	294787501	XP_020165586.1 uncharacterized protein LOC109751092 [Aegilops tauschii subsp. tauschii]
A.satnudSFS1A01G005172	chr1A	294817959	294818543	EMS50392.1 putative calcium-binding protein CML11 [Triticum urartu]
A.satnudSFS1A01G005171	chr1A	294912591	294915065	XP_020187191.1 uncharacterized protein LOC109772901 [Aegilops tauschii subsp. tauschii]
A.satnudSFS1A01G005170	chr1A	295180022	295184972	XP_024311872.1 probable arabinosyltransferase ARAD1 isoform X1 [Brachypodium distachyon]
A.satnudSFS1A01G005169	chr1A	295223377	295223685	-
A.satnudSFS1A01G005168	chr1A	295354165	295358002	BAJ85213.1 predicted protein [Hordeum vulgare subsp. vulgare]
A.satnudSFS1A01G005167	chr1A	295358888	295364061	BAK01184.1 predicted protein [Hordeum vulgare subsp. vulgare]
A.satnudSFS1A01G005166	chr1A	295627478	295629352	BAG32519.1 transcription factor [Hordeum vulgare subsp. vulgare]
A.satnudSFS1A01G005165	chr1A	295630077	295631984	XP_020200160.1 putative clathrin assembly protein At1g03050 [Aegilops tauschii subsp. tauschii]
A.satnudSFS1A01G005164	chr1A	295660258	295660830	XP_006645496.1 PREDICTED: uncharacterized protein LOC102715256 [Oryza brachyantha]
A.satnudSFS1A01G005163	chr1A	295834647	295836224	XP_020166802.1 berberine bridge enzyme-like 27 [Aegilops tauschii subsp. tauschii]
A.satnudSFS1A01G005162	chr1A	296008126	296008550	XP_020169605.1 uncharacterized protein LOC109755131 [Aegilops tauschii subsp. tauschii]
A.satnudSFS1A01G005161	chr1A	296009901	296012263	-
A.satnudSFS1A01G005160	chr1A	296165944	296166303	-
A.satnudSFS1A01G005159	chr1A	296189245	296191234	XP_020196090.1 bidirectional sugar transporter SWEET1b-like [Aegilops tauschii subsp. tauschii]
A.satnudSFS1A01G005158	chr1A	296197332	296199672	XP_014753431.1 deoxynucleoside triphosphate triphosphohydrolase SAMHD1 homolog isoform X1 [Brachypodium distachyon]
A.satnudSFS1A01G005157	chr1A	296214834	296216145	XP_014754369.1 uncharacterized protein LOC104583298 [Brachypodium distachyon]
A.satnudSFS1A01G005156	chr1A	296253322	296257364	EMS52741.1 hypothetical protein TRIUR3_22762 [Triticum urartu]
A.satnudSFS1A01G005155	chr1A	296344040	296344747	-
A.satnudSFS1A01G005154	chr1A	296359001	296373772	XP_020176534.1 uncharacterized protein LOC109762124 [Aegilops tauschii subsp. tauschii]
A.satnudSFS1A01G005153	chr1A	296441573	296446154	XP_003568416.1 nitrate regulatory gene2 protein [Brachypodium distachyon]
A.satnudSFS1A01G005152	chr1A	296456595	296457527	EMS62089.1 Exocyst complex component 7 [Triticum urartu]
A.satnudSFS1A01G005151	chr1A	296487680	296503119	BAJ95439.1 predicted protein [Hordeum vulgare subsp. vulgare]
A.satnudSFS1A01G005150	chr1A	296529113	296529523	PNT71209.1 hypothetical protein BRADI_2g24891v3 [Brachypodium distachyon]
A.satnudSFS1A01G005149	chr1A	296544000	296563557	XP_003566220.1 cytochrome P450 71A1 [Brachypodium distachyon]
A.satnudSFS1A01G005148	chr1A	296627937	296632283	KQK04612.2 hypothetical protein BRADI_2g14640v3, partial [Brachypodium distachyon]
A.satnudSFS1A01G005147	chr1A	296708976	296720107	XP_003566220.1 cytochrome P450 71A1 [Brachypodium distachyon]
A.satnudSFS1A01G005146	chr1A	296739637	296740839	XP_020151365.1 uncharacterized protein LOC109736563 [Aegilops tauschii subsp. tauschii]
A.satnudSFS1A01G005145	chr1A	296833979	296835635	XP_020166625.1 amino acid permease 3-like [Aegilops tauschii subsp. tauschii]
A.satnudSFS1A01G005144	chr1A	296893064	296893942	XP_020186852.1 BTB/POZ and MATH domain-containing protein 1-like [Aegilops tauschii subsp. tauschii]
A.satnudSFS1A01G005143	chr1A	296920895	296922832	BAJ98315.1 predicted protein [Hordeum vulgare subsp. vulgare]
A.satnudSFS1A01G005142	chr1A	296923277	296924884	AMO12847.1 PISTILLATA-like MADS-box transcription factor PI-1 [Avena strigosa]
A.satnudSFS1A01G005141	chr1A	296936485	296938099	XP_020154544.1 premnaspirodiene oxygenase-like [Aegilops tauschii subsp. tauschii]
A.satnudSFS1A01G005140	chr1A	297224677	297225069	EMS64553.1 hypothetical protein TRIUR3_23276 [Triticum urartu]
A.satnudSFS1A01G005139	chr1A	297246588	297248011	-
A.satnudSFS1A01G005138	chr1A	297259872	297268805	XP_020166621.1 ubinuclein-2-like isoform X1 [Aegilops tauschii subsp. tauschii]
A.satnudSFS1D01G006273	chr1D	36481657	36483867	XP_020201390.1 uncharacterized protein LOC109787243 [Aegilops tauschii subsp. tauschii]
A.satnudSFS1D01G006272	chr1D	36544342	36544650	-
A.satnudSFS1D01G006271	chr1D	36701841	36702377	-
A.satnudSFS1D01G006270	chr1D	37147143	37150149	XP_024313847.1 uncharacterized protein LOC104582448 [Brachypodium distachyon]
A.satnudSFS1D01G006269	chr1D	37154633	37156051	XP_020164192.1 uncharacterized protein LOC109749653 [Aegilops tauschii subsp. tauschii]
A.satnudSFS1D01G006268	chr1D	37156121	37156915	-
A.satnudSFS1D01G006267	chr1D	37192172	37196109	XP_020187338.1 uncharacterized protein LOC109773049 [Aegilops tauschii subsp. tauschii]
A.satnudSFS1D01G006266	chr1D	39421605	39422111	XP_020155977.1 zinc finger AN1 domain-containing stress-associated protein 15-like [Aegilops tauschii subsp. tauschii]
A.satnudSFS1D01G006265	chr1D	39423655	39424154	-
A.satnudSFS1D01G006264	chr1D	39811945	39813554	-
A.satnudSFS1D01G006263	chr1D	40080042	40081221	KQK16055.1 hypothetical protein BRADI_1g26480v3 [Brachypodium distachyon]
A.satnudSFS1D01G006262	chr1D	40115755	40121173	XP_020197251.1 lysine-specific demethylase JMJ15-like isoform X1 [Aegilops tauschii subsp. tauschii]
A.satnudSFS1D01G006261	chr1D	40282208	40290462	XP_003580906.1 ras-related protein RABC1 [Brachypodium distachyon]
A.satnudSFS1D01G006260	chr1D	40501367	40502131	BAK06764.1 predicted protein, partial [Hordeum vulgare subsp. vulgare]
A.satnudSFS1D01G006259	chr1D	40539402	40539719	-
A.satnudSFS1D01G006258	chr1D	40785193	40785978	PNT75425.1 hypothetical protein BRADI_1g32448v3 [Brachypodium distachyon]
A.satnudSFS1D01G006239	chr1D	47072178	47076935	XP_021319920.1 uncharacterized protein LOC8086053 [Sorghum bicolor]
A.satnudSFS1D01G006238	chr1D	47209801	47210452	RLN28880.1 hypothetical protein C2845_PM05G20060 [Panicum miliaceum]
A.satnudSFS1D01G006237	chr1D	48147217	48147498	KQK13341.1 hypothetical protein BRADI_1g09487v3 [Brachypodium distachyon]
A.satnudSFS1D01G006236	chr1D	48169407	48169817	-
A.satnudSFS1D01G006235	chr1D	48238646	48239247	CDM86682.1 unnamed protein product [Triticum aestivum]
A.satnudSFS1D01G006234	chr1D	48594995	48597771	SPT18501.1 unnamed protein product [Triticum aestivum]
A.satnudSFS1D01G006233	chr1D	48652433	48665889	CDM83319.1 unnamed protein product [Triticum aestivum]
A.satnudSFS1D01G006232	chr1D	48676989	48677450	-
A.satnudSFS1D01G006231	chr1D	48698263	48704826	EMS53336.1 Transcription initiation factor IIA subunit 1 [Triticum urartu]
A.satnudSFS1D01G006230	chr1D	49079516	49083620	BAJ93967.1 predicted protein [Hordeum vulgare subsp. vulgare]
A.satnudSFS1D01G006229	chr1D	49329763	49330563	XP_014755978.1 uncharacterized protein LOC106866387 [Brachypodium distachyon]
A.satnudSFS1D01G006228	chr1D	49633587	49634525	BAJ94293.1 predicted protein [Hordeum vulgare subsp. vulgare]
A.satnudSFS1D01G006227	chr1D	50669407	50669685	-
A.satnudSFS1D01G006226	chr1D	50672702	50673040	-
A.satnudSFS1D01G006225	chr1D	51213790	51216615	-
A.satnudSFS1D01G006224	chr1D	51324346	51325089	-
A.satnudSFS1D01G006223	chr1D	51325385	51325852	KQJ86034.2 hypothetical protein BRADI_4g02966v3 [Brachypodium distachyon]
A.satnudSFS1D01G005832	chr1D	178077723	178078103	-
A.satnudSFS1D01G005831	chr1D	178649837	178652581	XP_020185590.1 pentatricopeptide repeat-containing protein At5g04780-like [Aegilops tauschii subsp. tauschii]
A.satnudSFS1D01G005830	chr1D	178794868	178798922	CDM83272.1 unnamed protein product [Triticum aestivum]
A.satnudSFS1D01G005829	chr1D	178976283	178976819	-
A.satnudSFS1D01G005828	chr1D	179420458	179423300	XP_020154640.1 uncharacterized protein LOC109740002 [Aegilops tauschii subsp. tauschii]
A.satnudSFS1D01G005827	chr1D	180675673	180685328	XP_015614218.1 serine/threonine-protein kinase tricorner isoform X4 [Oryza sativa Japonica Group]
A.satnudSFS1D01G005826	chr1D	180819667	180823686	XP_010234816.1 casein kinase 1 isoform X1 [Brachypodium distachyon]
A.satnudSFS1D01G005825	chr1D	181079760	181082401	XP_015614222.1 vacuolar protein sorting-associated protein 2 homolog 3 [Oryza sativa Japonica Group]
A.satnudSFS1D01G005824	chr1D	181382782	181385278	XP_020149195.1 sm-like protein LSM7 [Aegilops tauschii subsp. tauschii]
A.satnudSFS1D01G005823	chr1D	181408265	181408588	-
A.satnudSFS1D01G005822	chr1D	181411144	181411593	XP_020191272.1 ethylene-responsive transcription factor ERF071-like [Aegilops tauschii subsp. tauschii]
A.satnudSFS1D01G005821	chr1D	181414687	181415010	-
A.satnudSFS1D01G005820	chr1D	181641167	181651217	XP_020165587.1 protein ENHANCED DISEASE RESISTANCE 2-like [Aegilops tauschii subsp. tauschii]
A.satnudSFS1D01G005819	chr1D	182231930	182234064	-
A.satnudSFS4C01G000938	chr4C	33830456	33833168	XP_020183671.1 CTL-like protein DDB_G0274487 [Aegilops tauschii subsp. tauschii]
A.satnudSFS4C01G000939	chr4C	33837540	33841277	-
A.satnudSFS4C01G000940	chr4C	33842344	33842796	XP_020197525.1 uncharacterized protein LOC109783323 [Aegilops tauschii subsp. tauschii]
A.satnudSFS4C01G000941	chr4C	33880061	33880483	XP_020163239.1 antifungal protein ginkbilobin-2-like [Aegilops tauschii subsp. tauschii]
A.satnudSFS4C01G000942	chr4C	33883284	33883772	BAK03313.1 predicted protein [Hordeum vulgare subsp. vulgare]
A.satnudSFS4C01G000943	chr4C	33926628	33927083	BAK03313.1 predicted protein [Hordeum vulgare subsp. vulgare]
A.satnudSFS4C01G000944	chr4C	33965809	33966264	BAK03313.1 predicted protein [Hordeum vulgare subsp. vulgare]
A.satnudSFS4C01G000945	chr4C	34235933	34236388	EMS53884.1 Pathogenesis-related protein STH-21 [Triticum urartu]
A.satnudSFS4C01G000946	chr4C	34349983	34350438	EMS53884.1 Pathogenesis-related protein STH-21 [Triticum urartu]
A.satnudSFS4C01G000947	chr4C	34400999	34401430	-
A.satnudSFS4C01G000948	chr4C	34444017	34444472	EMS53884.1 Pathogenesis-related protein STH-21 [Triticum urartu]
A.satnudSFS4C01G000949	chr4C	34460058	34460513	ALH06518.1 pathogenesis related protein 10 [Hordeum vulgare]
A.satnudSFS4C01G000950	chr4C	34545828	34547396	XP_020162946.1 protein trichome birefringence-like 11 [Aegilops tauschii subsp. tauschii]
A.satnudSFS4C01G000951	chr4C	34550239	34554797	BAJ85430.1 predicted protein [Hordeum vulgare subsp. vulgare]
A.satnudSFS4C01G000952	chr4C	34650704	34653909	CDM82974.1 unnamed protein product [Triticum aestivum]
A.satnudSFS4C01G000953	chr4C	34660266	34661087	XP_020199949.1 probable ribosome production factor 1 [Aegilops tauschii subsp. tauschii]
A.satnudSFS4C01G000954	chr4C	34664029	34665412	SPT16614.1 unnamed protein product [Triticum aestivum]
A.satnudSFS4C01G000955	chr4C	34716276	34718103	XP_020152061.1 probable pectinesterase 66 [Aegilops tauschii subsp. tauschii]
A.satnudSFS4C01G000956	chr4C	34729834	34730139	-
A.satnudSFS4C01G000957	chr4C	34823020	34835037	XP_020199952.1 protein HUA2-LIKE 2-like [Aegilops tauschii subsp. tauschii]
A.satnudSFS4C01G000958	chr4C	34856925	34857650	AAR89051.1 hypothetical protein [Oryza sativa Japonica Group]
A.satnudSFS4C01G000959	chr4C	34857739	34858580	EAZ04045.1 hypothetical protein OsI_26181 [Oryza sativa Indica Group]
A.satnudSFS4C01G000960	chr4C	34951725	34965254	XP_020173561.1 chaperone protein ClpB1-like [Aegilops tauschii subsp. tauschii]
A.satnudSFS4C01G000961	chr4C	35029699	35035780	XP_002463303.1 BTB/POZ and MATH domain-containing protein 1 [Sorghum bicolor]
A.satnudSFS4C01G000962	chr4C	35040673	35042130	XP_020176534.1 uncharacterized protein LOC109762124 [Aegilops tauschii subsp. tauschii]
A.satnudSFS4C01G000963	chr4C	35042170	35042448	XP_020176534.1 uncharacterized protein LOC109762124 [Aegilops tauschii subsp. tauschii]
A.satnudSFS4C01G000964	chr4C	35060436	35060993	XP_020186427.1 uncharacterized protein LOC109772146 [Aegilops tauschii subsp. tauschii]
A.satnudSFS4C01G000965	chr4C	35161260	35169150	XP_020196332.1 uncharacterized protein LOC109782149 [Aegilops tauschii subsp. tauschii]
A.satnudSFS4C01G000966	chr4C	35181591	35216791	XP_024313294.1 uncharacterized protein LOC100833744 isoform X2 [Brachypodium distachyon]
A.satnudSFS4C01G000967	chr4C	35244559	35246427	XP_020172193.1 scarecrow-like protein 9 [Aegilops tauschii subsp. tauschii]
A.satnudSFS4C01G000968	chr4C	35269104	35272332	XP_020196333.1 DEAD-box ATP-dependent RNA helicase 57 [Aegilops tauschii subsp. tauschii]
A.satnudSFS4C01G000969	chr4C	35272794	35276878	XP_003562553.1 E3 ubiquitin-protein ligase SP1 isoform X1 [Brachypodium distachyon]
A.satnudSFS4C01G000970	chr4C	35278512	35280159	XP_003559880.2 uncharacterized protein LOC100836505 isoform X1 [Brachypodium distachyon]
A.satnudSFS4C01G000971	chr4C	35281079	35285136	EMS68859.1 hypothetical protein TRIUR3_07654 [Triticum urartu]
A.satnudSFS4C01G000972	chr4C	35327056	35331824	XP_020182558.1 serine carboxypeptidase-like 17 [Aegilops tauschii subsp. tauschii]
A.satnudSFS4C01G000973	chr4C	35371788	35378227	XP_020182558.1 serine carboxypeptidase-like 17 [Aegilops tauschii subsp. tauschii]
A.satnudSFS4C01G000974	chr4C	35380281	35381615	XP_020188733.1 BSD domain-containing protein 1-like [Aegilops tauschii subsp. tauschii]
A.satnudSFS4C01G000975	chr4C	35383409	35387937	XP_020188734.1 uncharacterized protein LOC109774429 [Aegilops tauschii subsp. tauschii]
A.satnudSFS4C01G000976	chr4C	35396090	35398914	BAK02163.1 predicted protein [Hordeum vulgare subsp. vulgare]
A.satnudSFS4C01G000977	chr4C	35399519	35405156	XP_020188741.1 calcium-binding protein 39 [Aegilops tauschii subsp. tauschii]
A.satnudSFS4C01G000978	chr4C	35443015	35444070	XP_020188742.1 probable galacturonosyltransferase-like 4 [Aegilops tauschii subsp. tauschii]
A.satnudSFS4C01G000979	chr4C	35453921	35455340	CDM87016.1 unnamed protein product [Triticum aestivum]
A.satnudSFS4C01G000980	chr4C	35466961	35467991	-
A.satnudSFS4C01G000981	chr4C	35548489	35548863	-
A.satnudSFS4C01G000982	chr4C	35666851	35669976	CDM81251.1 unnamed protein product [Triticum aestivum]
A.satnudSFS4C01G000983	chr4C	35722739	35724435	XP_010232870.1 uncharacterized protein LOC100838383 [Brachypodium distachyon]
A.satnudSFS4C01G000984	chr4C	35957977	35960922	XP_020166608.1 probable protein phosphatase 2C 65 isoform X2 [Aegilops tauschii subsp. tauschii]
A.satnudSFS4C01G000985	chr4C	35962437	35975833	XP_020159390.1 SAC3 family protein B isoform X1 [Aegilops tauschii subsp. tauschii]
A.satnudSFS4C01G000986	chr4C	35986726	35989720	XP_020146618.1 uncharacterized protein LOC109731851 [Aegilops tauschii subsp. tauschii]
A.satnudSFS4C01G000987	chr4C	36043985	36045993	-
A.satnudSFS4C01G000988	chr4C	36098976	36099557	OEL37065.1 hypothetical protein BAE44_0001916, partial [Dichanthelium oligosanthes]
A.satnudSFS4C01G000989	chr4C	36110594	36118666	XP_020184848.1 vacuolar-sorting receptor 1-like [Aegilops tauschii subsp. tauschii]
A.satnudSFS4C01G000990	chr4C	36227390	36229666	XP_020146612.1 uncharacterized protein LOC109731846 [Aegilops tauschii subsp. tauschii]
A.satnudSFS4C01G000991	chr4C	36282360	36282917	XP_020146612.1 uncharacterized protein LOC109731846 [Aegilops tauschii subsp. tauschii]
A.satnudSFS4C01G000992	chr4C	36334890	36335447	XP_020146612.1 uncharacterized protein LOC109731846 [Aegilops tauschii subsp. tauschii]
A.satnudSFS4C01G000993	chr4C	36426723	36448921	SPT21016.1 unnamed protein product [Triticum aestivum]
A.satnudSFS4C01G000994	chr4C	36502186	36503399	XP_020148464.1 uncharacterized GPI-anchored protein At3g06035-like [Aegilops tauschii subsp. tauschii]
A.satnudSFS4C01G000995	chr4C	36506170	36508665	EMS66222.1 hypothetical protein TRIUR3_00579 [Triticum urartu]
A.satnudSFS4C01G000996	chr4C	36510273	36512379	EMS66222.1 hypothetical protein TRIUR3_00579 [Triticum urartu]
A.satnudSFS4C01G000997	chr4C	36514848	36519581	BAK07398.1 predicted protein [Hordeum vulgare subsp. vulgare]
A.satnudSFS4C01G000998	chr4C	36595400	36596369	-
A.satnudSFS4C01G000999	chr4C	36612567	36612974	PNT66672.1 hypothetical protein BRADI_3g15457v3 [Brachypodium distachyon]
A.satnudSFS4C01G001000	chr4C	36633944	36636474	XP_020155278.1 beta-D-xylosidase 3-like [Aegilops tauschii subsp. tauschii]
A.satnudSFS4C01G001001	chr4C	36703498	36705881	XP_025811758.1 AT-hook motif nuclear-localized protein 10-like [Panicum hallii]
A.satnudSFS4C01G001002	chr4C	36714826	36715140	-
A.satnudSFS4C01G001003	chr4C	36869194	36871647	-
A.satnudSFS4C01G001004	chr4C	36900466	36904641	XP_020149135.1 pre-mRNA-splicing factor SYF1 [Aegilops tauschii subsp. tauschii]
A.satnudSFS4C01G001005	chr4C	36905162	36907462	XP_003562568.1 uncharacterized protein LOC100840597 [Brachypodium distachyon]
A.satnudSFS4C01G001006	chr4C	37014254	37015338	XP_020149136.1 ubiquitin [Aegilops tauschii subsp. tauschii]
A.satnudSFS4C01G001007	chr4C	37049718	37053232	XP_003562569.1 bZIP transcription factor 60 [Brachypodium distachyon]
A.satnudSFS4C01G001008	chr4C	37053617	37055681	XP_020149138.1 ATP synthase mitochondrial F1 complex assembly factor 2 [Aegilops tauschii subsp. tauschii]
A.satnudSFS4C01G001009	chr4C	37057815	37058924	XP_020149139.1 probable carboxylesterase 18 [Aegilops tauschii subsp. tauschii]
A.satnudSFS4C01G001010	chr4C	37172524	37172880	XP_020181370.1 probable carboxylesterase 18 [Aegilops tauschii subsp. tauschii]
A.satnudSFS4C01G001011	chr4C	37181004	37182964	BAJ94674.1 predicted protein, partial [Hordeum vulgare subsp. vulgare]
A.satnudSFS4C01G001012	chr4C	37188001	37192146	XP_020165392.1 photosynthetic NDH subunit of subcomplex B 3, chloroplastic [Aegilops tauschii subsp. tauschii]
A.satnudSFS4C01G001013	chr4C	37223066	37223551	XP_020181369.1 probable carboxylesterase 18 [Aegilops tauschii subsp. tauschii]
A.satnudSFS4C01G001014	chr4C	37278889	37285192	XP_020181366.1 probable carboxylesterase 18 [Aegilops tauschii subsp. tauschii]
A.satnudSFS4C01G001015	chr4C	37305233	37305890	BAK07232.1 predicted protein [Hordeum vulgare subsp. vulgare]
A.satnudSFS4C01G001016	chr4C	37309127	37309477	XP_020181369.1 probable carboxylesterase 18 [Aegilops tauschii subsp. tauschii]
A.satnudSFS4C01G001017	chr4C	37318723	37319223	XP_020181369.1 probable carboxylesterase 18 [Aegilops tauschii subsp. tauschii]
A.satnudSFS4C01G001018	chr4C	37321824	37323139	XP_020181370.1 probable carboxylesterase 18 [Aegilops tauschii subsp. tauschii]
A.satnudSFS4C01G001019	chr4C	37368028	37369116	SPT16702.1 unnamed protein product [Triticum aestivum]
A.satnudSFS4C01G001020	chr4C	37652924	37654000	SPT16702.1 unnamed protein product [Triticum aestivum]
A.satnudSFS4C01G001021	chr4C	37660073	37660996	XP_003566316.1 alpha-1,2-galactosyltransferase gmh3-like [Brachypodium distachyon]
A.satnudSFS4C01G001022	chr4C	37680912	37681958	BAJ94817.1 predicted protein [Hordeum vulgare subsp. vulgare]
A.satnudSFS4C01G001023	chr4C	37711267	37711848	XP_020159680.1 probable carboxylesterase 18 [Aegilops tauschii subsp. tauschii]
A.satnudSFS4C01G001024	chr4C	37716908	37720198	XP_020174070.1 gamma carbonic anhydrase 2, mitochondrial [Aegilops tauschii subsp. tauschii]
A.satnudSFS4C01G001025	chr4C	37790596	37791710	XP_020186618.1 senescence-specific cysteine protease SAG39-like [Aegilops tauschii subsp. tauschii]
A.satnudSFS4C01G001026	chr4C	37792490	37794517	PNT74657.1 hypothetical protein BRADI_1g19800v3 [Brachypodium distachyon]
A.satnudSFS4C01G001027	chr4C	37848944	37850150	XP_020186619.1 senescence-specific cysteine protease SAG39-like [Aegilops tauschii subsp. tauschii]
A.satnudSFS4C01G001028	chr4C	37850932	37854843	XP_003562576.1 stomatal closure-related actin-binding protein 1 [Brachypodium distachyon]
A.satnudSFS4C01G001029	chr4C	37864023	37867235	XP_006652080.2 PREDICTED: G patch domain-containing protein 8 [Oryza brachyantha]
A.satnudSFS4C01G001030	chr4C	37871070	37877332	XP_003566917.1 cytochrome P450 72A15 [Brachypodium distachyon]
A.satnudSFS4C01G001031	chr4C	37886098	37886864	XP_010228790.1 uncharacterized protein LOC100826940 isoform X2 [Brachypodium distachyon]
A.satnudSFS4C01G001032	chr4C	37980060	37982437	XP_020167084.1 probable mediator of RNA polymerase II transcription subunit 26b [Aegilops tauschii subsp. tauschii]
A.satnudSFS4C01G001033	chr4C	37987637	37998623	PNT73822.1 hypothetical protein BRADI_1g02130v3 [Brachypodium distachyon]
A.satnudSFS4C01G001034	chr4C	38001512	38002435	XP_020189243.1 putative cyclin-F2-1 [Aegilops tauschii subsp. tauschii]
A.satnudSFS4C01G001035	chr4C	38010556	38011650	XP_020181370.1 probable carboxylesterase 18 [Aegilops tauschii subsp. tauschii]
A.satnudSFS4C01G001036	chr4C	38051424	38053264	XP_020191304.1 cysteine-rich receptor-like protein kinase 27 [Aegilops tauschii subsp. tauschii]
A.satnudSFS4C01G001037	chr4C	38072826	38074446	XP_020191304.1 cysteine-rich receptor-like protein kinase 27 [Aegilops tauschii subsp. tauschii]
A.satnudSFS4C01G001038	chr4C	38103124	38106712	EMS57126.1 hypothetical protein TRIUR3_10793 [Triticum urartu]
A.satnudSFS4C01G001039	chr4C	38111082	38112921	XP_020191304.1 cysteine-rich receptor-like protein kinase 27 [Aegilops tauschii subsp. tauschii]
A.satnudSFS4C01G001040	chr4C	38148083	38149575	EMS52851.1 hypothetical protein TRIUR3_33342 [Triticum urartu]
A.satnudSFS4C01G001041	chr4C	38151598	38155692	XP_003559895.1 putative SWI/SNF-related matrix-associated actin-dependent regulator of chromatin subfamily A member 3-like 1 [Brachypodium distachyon]
A.satnudSFS4C01G001042	chr4C	38171189	38173479	XP_020159450.1 trafficking protein particle complex subunit 3 [Aegilops tauschii subsp. tauschii]
A.satnudSFS4C01G001043	chr4C	38173509	38174988	BAJ92147.1 predicted protein [Hordeum vulgare subsp. vulgare]
A.satnudSFS4C01G001044	chr4C	38175591	38175908	SPT16726.1 unnamed protein product [Triticum aestivum]
A.satnudSFS4C01G001045	chr4C	38180685	38182046	BAK06902.1 predicted protein [Hordeum vulgare subsp. vulgare]
A.satnudSFS4C01G001046	chr4C	38189067	38192478	XP_020148811.1 IAA-amino acid hydrolase ILR1-like 4 [Aegilops tauschii subsp. tauschii]
A.satnudSFS4C01G001047	chr4C	38199887	38202042	XP_020169444.1 10 kDa chaperonin, mitochondrial-like [Aegilops tauschii subsp. tauschii]
A.satnudSFS4C01G001048	chr4C	38202400	38205952	SPT16734.1 unnamed protein product [Triticum aestivum]
A.satnudSFS4C01G001049	chr4C	38229373	38233884	XP_020169442.1 calcium/calmodulin-dependent serine/threonine-protein kinase 1 isoform X2 [Aegilops tauschii subsp. tauschii]
A.satnudSFS4C01G001050	chr4C	38267858	38272610	SPT18969.1 unnamed protein product [Triticum aestivum]
A.satnudSFS4C01G001051	chr4C	38303594	38306610	XP_020186931.1 uncharacterized protein LOC109772634 [Aegilops tauschii subsp. tauschii]
A.satnudSFS4C01G001052	chr4C	38308550	38309617	XP_020158172.1 peroxidase 57-like [Aegilops tauschii subsp. tauschii]
A.satnudSFS4C01G001053	chr4C	38326223	38326576	-
A.satnudSFS4C01G001054	chr4C	38361967	38363406	CDM86152.1 unnamed protein product [Triticum aestivum]
A.satnudSFS4C01G001055	chr4C	38372040	38373120	XP_020158168.1 peroxidase 57-like [Aegilops tauschii subsp. tauschii]
A.satnudSFS4C01G001056	chr4C	38378411	38380313	AHZ44771.1 heat shock factor B4a [Triticum aestivum]
A.satnudSFS4C01G001057	chr4C	38397325	38398116	XP_003562584.1 zinc finger CCHC domain-containing protein 10 [Brachypodium distachyon]
A.satnudSFS4C01G001058	chr4C	38400785	38404522	XP_020186927.1 xylulose kinase isoform X1 [Aegilops tauschii subsp. tauschii]
A.satnudSFS4D01G003040	chr4D	348136292	348137052	XP_020186859.1 probable carbohydrate esterase At4g34215 [Aegilops tauschii subsp. tauschii]
A.satnudSFS4D01G003039	chr4D	348153384	348156274	XP_020191931.1 probable LRR receptor-like serine/threonine-protein kinase At1g34110 [Aegilops tauschii subsp. tauschii]
A.satnudSFS4D01G003038	chr4D	348157166	348157537	BAJ86413.1 predicted protein [Hordeum vulgare subsp. vulgare]
A.satnudSFS4D01G003037	chr4D	348163903	348164810	XP_020191926.1 probable cytokinin riboside 5'-monophosphate phosphoribohydrolase LOGL5 [Aegilops tauschii subsp. tauschii]
A.satnudSFS4D01G003036	chr4D	348218518	348228093	XP_003559224.1 protein EXPORTIN 1A isoform X1 [Brachypodium distachyon]
A.satnudSFS4D01G003035	chr4D	348248070	348248531	XP_020196728.1 uncharacterized protein LOC109782517 [Aegilops tauschii subsp. tauschii]
A.satnudSFS4D01G003034	chr4D	348353214	348353792	XP_020150456.1 NAC domain-containing protein 2-like [Aegilops tauschii subsp. tauschii]
A.satnudSFS4D01G003033	chr4D	348389853	348390735	XP_020197212.1 60S ribosomal protein L8-like [Aegilops tauschii subsp. tauschii]
A.satnudSFS4D01G003032	chr4D	348391098	348395127	EMS48442.1 Pseudouridine-5'-phosphate glycosidase [Triticum urartu]
A.satnudSFS4D01G003031	chr4D	348405585	348406337	XP_020180284.1 glutathione S-transferase 3-like [Aegilops tauschii subsp. tauschii]
A.satnudSFS4D01G003030	chr4D	348521542	348522988	XP_020164034.1 probable protein phosphatase 2C 9 [Aegilops tauschii subsp. tauschii]
A.satnudSFS4D01G003029	chr4D	348725605	348728109	XP_020167076.1 uncharacterized protein LOC109752586 [Aegilops tauschii subsp. tauschii]
A.satnudSFS4D01G003028	chr4D	348833837	348835619	SPT16042.1 unnamed protein product [Triticum aestivum]
A.satnudSFS4D01G003027	chr4D	348899647	348918854	RLN23742.1 protein HESO1-like [Panicum miliaceum]
A.satnudSFS4D01G003026	chr4D	348919690	348921576	AAQ10074.1 multidrug resistance associated protein MRP2 [Triticum aestivum]
A.satnudSFS4D01G003025	chr4D	348921606	348925872	AAQ10074.1 multidrug resistance associated protein MRP2 [Triticum aestivum]
A.satnudSFS4D01G003024	chr4D	348926936	348932485	XP_003564599.1 probable methyltransferase PMT11 [Brachypodium distachyon]
A.satnudSFS4D01G003023	chr4D	348951108	348952819	XP_003576944.2 heat shock 70 kDa protein BIP5 [Brachypodium distachyon]
A.satnudSFS4D01G003022	chr4D	349024495	349025616	ABA95845.1 Eukaryotic aspartyl protease family protein, expressed [Oryza sativa Japonica Group]
A.satnudSFS4D01G003021	chr4D	349061261	349065733	BAJ89345.1 predicted protein [Hordeum vulgare subsp. vulgare]
A.satnudSFS4D01G003020	chr4D	349066950	349070980	XP_020191868.1 transcription initiation factor TFIID subunit 12b [Aegilops tauschii subsp. tauschii]
A.satnudSFS4D01G003019	chr4D	349131022	349132671	XP_020184465.1 probable mannose-1-phosphate guanylyltransferase 3 [Aegilops tauschii subsp. tauschii]
A.satnudSFS4D01G003018	chr4D	349134243	349137817	BAJ92579.1 predicted protein [Hordeum vulgare subsp. vulgare]
A.satnudSFS4D01G003017	chr4D	349146007	349147406	CDM81745.1 unnamed protein product [Triticum aestivum]
A.satnudSFS4D01G003016	chr4D	349149566	349152628	EMS47119.1 Aldo-keto reductase family 4 member C10 [Triticum urartu]
A.satnudSFS4D01G003015	chr4D	349180205	349180738	SPT17742.1 unnamed protein product [Triticum aestivum]
A.satnudSFS4D01G003014	chr4D	349195666	349200868	CDM85013.1 unnamed protein product [Triticum aestivum]
A.satnudSFS4D01G003013	chr4D	349202512	349204482	XP_020198193.1 pentatricopeptide repeat-containing protein At3g46790, chloroplastic [Aegilops tauschii subsp. tauschii]
A.satnudSFS4D01G003012	chr4D	349213488	349217594	CDM82762.1 unnamed protein product [Triticum aestivum]
A.satnudSFS4D01G003011	chr4D	349361066	349363156	CDM84991.1 unnamed protein product [Triticum aestivum]
A.satnudSFS4D01G003010	chr4D	349463461	349464906	XP_020173687.1 uncharacterized protein LOC109759277 [Aegilops tauschii subsp. tauschii]
A.satnudSFS4D01G003009	chr4D	349466920	349467348	CDM84993.1 unnamed protein product [Triticum aestivum]
A.satnudSFS4D01G003008	chr4D	349468119	349471303	XP_020173686.1 rop guanine nucleotide exchange factor 7-like [Aegilops tauschii subsp. tauschii]
A.satnudSFS4D01G003007	chr4D	349524210	349560513	BAK06554.1 predicted protein, partial [Hordeum vulgare subsp. vulgare]
A.satnudSFS4D01G003006	chr4D	349622055	349623460	CDM85003.1 unnamed protein product [Triticum aestivum]
A.satnudSFS4D01G003005	chr4D	349674860	349677779	-
A.satnudSFS4D01G003004	chr4D	349716429	349720050	XP_003564614.1 phosphatidylinositol:ceramide inositolphosphotransferase isoform X1 [Brachypodium distachyon]
A.satnudSFS4D01G003003	chr4D	349723429	349725780	XP_020153914.1 uncharacterized protein LOC109739237 [Aegilops tauschii subsp. tauschii]
A.satnudSFS4D01G003002	chr4D	349751225	349752321	XP_020165805.1 transcription factor MYB25-like [Aegilops tauschii subsp. tauschii]
A.satnudSFS4D01G003001	chr4D	349771014	349773358	CBH32524.1 L-ascorbate oxidase precursor, putative,expressed [Triticum aestivum]
A.satnudSFS4D01G003000	chr4D	349781678	349784959	CBH32524.1 L-ascorbate oxidase precursor, putative,expressed [Triticum aestivum]
A.satnudSFS4D01G002999	chr4D	349832031	349834285	XP_003564617.1 laccase-8 [Brachypodium distachyon]
A.satnudSFS4D01G002998	chr4D	349978197	349978922	XP_020191464.1 heme-binding-like protein At3g10130, chloroplastic [Aegilops tauschii subsp. tauschii]
A.satnudSFS4D01G002997	chr4D	349988035	349988562	XP_021303097.1 E3 ubiquitin-protein ligase UPL4 [Sorghum bicolor]
A.satnudSFS4D01G002996	chr4D	350020943	350021245	XP_008656377.1 E3 ubiquitin-protein ligase UPL4 isoform X1 [Zea mays]
A.satnudSFS4D01G002995	chr4D	350023340	350024080	XP_020191464.1 heme-binding-like protein At3g10130, chloroplastic [Aegilops tauschii subsp. tauschii]
A.satnudSFS4D01G002994	chr4D	350025808	350028004	XP_020175920.1 fructokinase-like 1, chloroplastic [Aegilops tauschii subsp. tauschii]
A.satnudSFS4D01G002993	chr4D	350029008	350032619	BAJ91593.1 predicted protein [Hordeum vulgare subsp. vulgare]
A.satnudSFS4D01G002992	chr4D	350052020	350056081	BAJ94256.1 predicted protein [Hordeum vulgare subsp. vulgare]
A.satnudSFS4D01G002991	chr4D	350135441	350136765	XP_020154160.1 uncharacterized protein LOC109739484 [Aegilops tauschii subsp. tauschii]
A.satnudSFS4D01G002990	chr4D	350170502	350171314	XP_020158229.1 steroid 5-alpha-reductase DET2 [Aegilops tauschii subsp. tauschii]
A.satnudSFS4D01G002989	chr4D	350172234	350178241	XP_015621275.1 alpha-glucan phosphorylase, H isozyme [Oryza sativa Japonica Group]
A.satnudSFS4D01G002988	chr4D	350181907	350182236	XP_020196314.1 uncharacterized protein LOC109782132 [Aegilops tauschii subsp. tauschii]
A.satnudSFS4D01G002987	chr4D	350264933	350270909	XP_015621275.1 alpha-glucan phosphorylase, H isozyme [Oryza sativa Japonica Group]
A.satnudSFS4D01G002986	chr4D	350293555	350294730	OQU92570.1 hypothetical protein SORBI_3001G366900 [Sorghum bicolor]
A.satnudSFS4D01G002985	chr4D	350311137	350315496	BAD20055.1 hypothetical protein [Oryza sativa Japonica Group]
A.satnudSFS4D01G002984	chr4D	350368527	350371555	XP_003564623.1 probable anion transporter 3, chloroplastic [Brachypodium distachyon]
A.satnudSFS4D01G002983	chr4D	350378596	350378997	XP_020200013.1 small ubiquitin-related modifier 1-like [Aegilops tauschii subsp. tauschii]
A.satnudSFS4D01G002982	chr4D	350388164	350390930	CBH32512.1 sedoheptulose-1,7-bisphosphatase, chloroplast precursor, expressed [Triticum aestivum]
A.satnudSFS4D01G002981	chr4D	350421801	350423828	XP_020200020.1 UPF0503 protein At3g09070, chloroplastic-like [Aegilops tauschii subsp. tauschii]
A.satnudSFS4D01G002980	chr4D	350873549	350876252	XP_020171881.1 O-glucosyltransferase rumi-like [Aegilops tauschii subsp. tauschii]
A.satnudSFS4D01G002979	chr4D	350886348	350893539	EMS56043.1 Synaptic vesicle 2-related protein [Triticum urartu]
A.satnudSFS4D01G002978	chr4D	350894654	350899210	XP_014753480.2 uncharacterized protein LOC100830937 isoform X1 [Brachypodium distachyon]
A.satnudSFS4D01G002977	chr4D	350906288	350906848	-
A.satnudSFS4D01G002976	chr4D	350942850	350954459	XP_020149396.1 uncharacterized protein LOC109734602 [Aegilops tauschii subsp. tauschii]
A.satnudSFS4D01G002975	chr4D	350970566	350971267	XP_020166359.1 probable polyol transporter 4 [Aegilops tauschii subsp. tauschii]
A.satnudSFS4D01G002974	chr4D	350976177	350977604	PWZ38726.1 putative polyol transporter 4 [Zea mays]
A.satnudSFS4D01G002973	chr4D	351186795	351188930	CDM83641.1 unnamed protein product [Triticum aestivum]
A.satnudSFS4D01G002972	chr4D	351192497	351194601	EMS51701.1 hypothetical protein TRIUR3_13642 [Triticum urartu]
A.satnudSFS4D01G002971	chr4D	351198497	351201871	XP_020180766.1 coronatine-insensitive protein homolog 1a [Aegilops tauschii subsp. tauschii]
A.satnudSFS4D01G002970	chr4D	351214582	351215537	XP_020182102.1 transcription factor DIVARICATA-like [Aegilops tauschii subsp. tauschii]
A.satnudSFS4D01G002969	chr4D	351366673	351369189	XP_020182100.1 pentatricopeptide repeat-containing protein At2g41080 [Aegilops tauschii subsp. tauschii]
A.satnudSFS4D01G002968	chr4D	351369879	351371009	BAJ85055.1 predicted protein [Hordeum vulgare subsp. vulgare]
A.satnudSFS4D01G002967	chr4D	351383666	351387116	XP_020146913.1 axoneme-associated protein mst101(2)-like [Aegilops tauschii subsp. tauschii]
A.satnudSFS4D01G002966	chr4D	351392970	351394415	XP_020182098.1 uncharacterized acetyltransferase At3g50280-like [Aegilops tauschii subsp. tauschii]
A.satnudSFS4D01G002965	chr4D	351468882	351469632	EMS65007.1 WUSCHEL-related homeobox 9 [Triticum urartu]
A.satnudSFS4D01G002964	chr4D	351573245	351577505	XP_020164758.1 wall-associated receptor kinase 3-like [Aegilops tauschii subsp. tauschii]
A.satnudSFS4D01G002963	chr4D	351611576	351613213	CBH32594.1 cytochrome P450, expressed [Triticum aestivum]
A.satnudSFS4D01G002962	chr4D	351638413	351641487	XP_020176708.1 glycerol-3-phosphate 2-O-acyltransferase 6-like [Aegilops tauschii subsp. tauschii]
A.satnudSFS4D01G002961	chr4D	351742983	351744600	CBH32596.1 conserved hypothetical protein, expressed [Triticum aestivum]
A.satnudSFS4D01G002960	chr4D	351822518	351825579	XP_020163979.1 uncharacterized protein LOC109749424 [Aegilops tauschii subsp. tauschii]
A.satnudSFS4D01G002959	chr4D	351843702	351845762	XP_010236280.1 uncharacterized protein LOC100842450 [Brachypodium distachyon]
A.satnudSFS4D01G002958	chr4D	351852438	351853835	XP_020152570.1 nematode resistance protein-like HSPRO1 [Aegilops tauschii subsp. tauschii]
A.satnudSFS4D01G002957	chr4D	351861062	351867078	XP_020165340.1 LOW QUALITY PROTEIN: uncharacterized protein LOC109750803 [Aegilops tauschii subsp. tauschii]
A.satnudSFS4D01G002956	chr4D	351873366	351875502	XP_024316347.1 putative F-box/LRR-repeat protein 23 [Brachypodium distachyon]
A.satnudSFS4D01G002955	chr4D	351953390	351959368	XP_020182420.1 nuclear pore complex protein NUP62 [Aegilops tauschii subsp. tauschii]
A.satnudSFS4D01G002954	chr4D	351961575	351966989	XP_003564646.1 auxin transporter-like protein 1 [Brachypodium distachyon]
A.satnudSFS4D01G002953	chr4D	352052777	352056157	XP_003564643.2 cell division control protein 6 homolog [Brachypodium distachyon]
A.satnudSFS4D01G002952	chr4D	352099213	352099677	XP_003564649.1 pleckstrin homology domain-containing protein 1 [Brachypodium distachyon]
A.satnudSFS4D01G002951	chr4D	352124137	352125601	XP_010232573.1 uncharacterized protein LOC100835703 isoform X1 [Brachypodium distachyon]
A.satnudSFS4D01G002950	chr4D	352126811	352136208	KQK10653.1 hypothetical protein BRADI_2g55390v3 [Brachypodium distachyon]
A.satnudSFS4D01G002949	chr4D	352173232	352180412	CDM85077.1 unnamed protein product [Triticum aestivum]
A.satnudSFS4D01G002948	chr4D	352226114	352239193	XP_003574574.1 conserved oligomeric Golgi complex subunit 3 [Brachypodium distachyon]
A.satnudSFS4D01G002947	chr4D	352239832	352246041	CDM85076.1 unnamed protein product [Triticum aestivum]
A.satnudSFS4D01G002946	chr4D	352317921	352324731	XP_020149389.1 nucleobase-ascorbate transporter 12 [Aegilops tauschii subsp. tauschii]
A.satnudSFS4D01G002945	chr4D	352329058	352332228	XP_020149391.1 protein BUD31 homolog 1 [Aegilops tauschii subsp. tauschii]
A.satnudSFS4D01G002944	chr4D	352352958	352355822	XP_020149395.1 DNA excision repair protein ERCC-8-like isoform X2 [Aegilops tauschii subsp. tauschii]
A.satnudSFS4D01G002943	chr4D	352357812	352362852	XP_020166360.1 probable N-acetylglucosaminyl-phosphatidylinositol de-N-acetylase [Aegilops tauschii subsp. tauschii]
A.satnudSFS4D01G002942	chr4D	352380040	352381865	XP_020166359.1 probable polyol transporter 4 [Aegilops tauschii subsp. tauschii]
A.satnudSFS4D01G002941	chr4D	352479437	352481017	CDM80095.1 unnamed protein product [Triticum aestivum]

## Sheet: Sheet3
S1A	295026052
S1D	38632063
S1D	49143792
S1D	180046647
S1D	180046702
S4C	36128238
S4D	350378493
