# Supplementary material for: Genome-Wide Association Study Uncovers Genomic Regions Associated with Coleoptile Length in a Worldwide Collection of Oat
Source: Genes (Basel). 2024 Mar 26;15(4):411. doi: 10.3390/genes15040411 (PMC11049438; doi:10.3390/genes15040411)
Supplement: Supplementary file 1 [file genes-15-00411-s001.zip › Table S4.xlsx]

## Sheet: Sheet1
Table S4. Significantly enriched GO terms associated with the candidate genes of coleoptile length
GO term	Number in foreground list	Ratio in foreground list	Category	Description	p value	Q value
GO:0009860	15	0.048	Biological Process	pollen tube growth	7.85057425829264e-13	8.24310297120728e-10
GO:0048868	16	0.039	Biological Process	pollen tube development	2.65533171282268e-12	1.39404914923191e-09
GO:0009932	15	0.04	Biological Process	cell tip growth	9.1049739592597e-12	3.18674088574089e-09
GO:0052689	14	0.038	Molecular Function	carboxylic ester hydrolase activity	7.30559920383941e-11	2.2062909595595e-08
GO:0009856	16	0.029	Biological Process	pollination	2.4827593861043e-10	6.51724338852378e-08
GO:0044706	16	0.028	Biological Process	multi-multicellular organism process	3.65093305699701e-10	6.90319271498696e-08
GO:0048588	15	0.031	Biological Process	developmental cell growth	3.94468155142112e-10	6.90319271498696e-08
GO:0000904	16	0.02	Biological Process	cell morphogenesis involved in differentiation	3.38733110421095e-08	4.93478807299257e-06
GO:0009826	16	0.02	Biological Process	unidimensional cell growth	3.75983853180386e-08	4.93478807299257e-06
GO:0044703	17	0.016	Biological Process	multi-organism reproductive process	2.52759792990916e-07	2.94886425156069e-05
GO:0060560	16	0.017	Biological Process	developmental growth involved in morphogenesis	3.89330937258034e-07	4.08797484120935e-05
GO:0048468	18	0.013	Biological Process	cell development	2.03818815427262e-06	0.000194554
GO:0000902	18	0.013	Biological Process	cell morphogenesis	2.48174317618289e-06	0.000217153
GO:0016049	16	0.013	Biological Process	cell growth	9.75009355596255e-06	0.000787508
GO:0032989	18	0.012	Biological Process	cellular component morphogenesis	1.561606763857e-05	0.00117121
GO:0016788	24	0.009	Molecular Function	hydrolase activity, acting on ester bonds	1.75062391675929e-05	0.00264344
GO:0048589	16	0.012	Biological Process	developmental growth	4.62592767101727e-05	0.00323815
GO:1901975	2	0.333	Biological Process	glycerate transmembrane transport	0.000199353	0.0130825
GO:1901974	2	0.333	Molecular Function	glycerate transmembrane transporter activity	0.000190916	0.0192189
GO:0009653	24	0.008	Biological Process	anatomical structure morphogenesis	0.000384528	0.0237503
GO:0097339	2	0.222	Biological Process	glycolate transmembrane transport	0.000475	0.02625
GO:1900866	2	0.222	Biological Process	glycolate transport	0.000475	0.02625
GO:0008184	2	0.222	Molecular Function	glycogen phosphorylase activity	0.000454977	0.0274806
GO:0043879	2	0.222	Molecular Function	glycolate transmembrane transporter activity	0.000454977	0.0274806
GO:0004645	2	0.2	Molecular Function	phosphorylase activity	0.000567385	0.0285584
GO:0030154	19	0.008	Biological Process	cell differentiation	0.000609122	0.0319789
GO:0040007	16	0.009	Biological Process	growth	0.00085944	0.0412633
GO:0005980	2	0.167	Biological Process	glycogen catabolic process	0.000864564	0.0412633
